# Supplementary material for: Effect of Prior Antibiotic Use on Culture Results in People with Diabetes and Foot Osteomyelitis
Source: Antibiotics (Basel). 2023 Mar 31;12(4):684. doi: 10.3390/antibiotics12040684 (PMC10135220; doi:10.3390/antibiotics12040684)
Supplement: Supplementary file 1 [file antibiotics-12-00684-s001.zip]

Archive with 1 entries (1 files):
- antibiotics-2259404-supplementary.xlsx
