# Supplementary material for: Effect of Prior Antibiotic Use on Culture Results in People with Diabetes and Foot Osteomyelitis
Source: Antibiotics (Basel). 2023 Mar 31;12(4):684. doi: 10.3390/antibiotics12040684 (PMC10135220; doi:10.3390/antibiotics12040684)
Supplement: Supplementary file 1 [file antibiotics-12-00684-s001.zip › antibiotics-2259404-supplementary.xlsx]

## Sheet: Raw culture data
Supplementary data file 1.
Raw culture results of all the participants.
Participant identification number	Specimen type	Isolate number	Bacterial code	Bacterial species	Key bacteria susceptible or resistant	Overall score per subject	Antibiotic susceptiility testing per antibiotic agent
					S = susceptible R= resistant	1 = susceptible 0 = resistant	Amoxicilline	Ampicilline/sulbactamV	Augmentin	CefotaximV	CefoxitineV	CeftazidimV	Ceftriaxon	CefuroximV	ChlooramfenicolV	Ciprofloxacin	Clindamycin	ColistineV	Trimethoprim/sulfamethoxazole	Doxycycline	ErytromycineV	FosfomycineV	FusidinezuurV	GentamicineV	ImipenemV	KanamycineV	Levofloxacine	Linezolid	Meropenem	MetronidazolE	MinocyclineV	Moxifloxacine	MupirocineV	NitrofurantoieV	OxacillineV	Penicilline	Quinupristin/dalfopristinV	RifampicineV	StreptomycineVhighlevel	TazocinV	Teicoplanine	Tetracycline	TigecyclineV	TobramycineV	TrimethoprimV	Vancomycine
1	Bone	1	staaur	Staphylococcus aureus	S	1	-	-	-	-	-	-	-	-	S	S	S	-	S	-	S	-	S	S	-	S	-	S	-	-	S	-	S	S	S	-	-	S	-	-	S	S	-	S	-	S
2	Bone	2	encfcl	Enterococcus faecalis		1	S	S	-	-	-	-	-	-	-	-	-	-	-	-	-	-	-	-	S	-	-	R	-	-	-	R	-	S	-	-	R	-	R	-	S	R	S	-	-	S
2	Bone	1	promir	Proteus mirabilis	S		R	-	R	S	S	S	-	S	-	S	-	R	R	-	-	-	-	S	-	-	-	-	S	-	-	-	-	R	-	-	-	-	-	S	-	-	-	S	R	-
2	Ulcer bed	2	encfcl	Enterococcus faecalis			S	S	-	-	-	-	-	-	-	-	-	-	-	-	-	-	-	-	S	-	-	R	-	-	-	R	-	S	-	-	R	-	R	-	S	R	S	-	-	S
2	Ulcer bed	1	promir	Proteus mirabilis	S		R	-	R	S	S	S	-	S	-	S	-	R	R	-	-	-	-	S	-	-	-	-	S	-	-	-	-	R	-	-	-	-	-	S	-	-	-	S	R	-
3	Ulcer bed	2	mrgmor	Morganella morganii	S	0	R	-	R	R	R	R	-	R	-	S	-	R	S	-	-	-	-	S	-	-	-	-	S	-	-	-	-	R	-	-	-	-	-	R	-	-	-	S	S	-
3	Ulcer bed	1	streqs	Streptococcus dysgalactiae group c of g).	R		-	-	-	-	-	-	-	-	-	-	R	-	-	-	R	-	-	-	-	-	-	-	-	-	-	S	-	-	-	S	-	-	-	-	-	-	-	-	-	S
4	Ulcer bed	4	kleoxy	Klebsiella oxytoca	S	1	R	-	S	S	S	S	-	S	-	S	-	S	S	-	-	-	-	S	S	-	-	-	S	-	-	-	-	S	-	-	-	-	-	S	-	-	-	S	S	-
4	Ulcer bed	1	staaur	Staphylococcus aureus	S		-	-	-	-	-	-	-	-	S	S	S	-	S	-	S	-	S	S	-	S	-	S	-	-	S	-	S	S	S	-	-	S	-	-	S	S	-	S	-	S
4	Ulcer bed	2	strmit/ora	Streptococcus mitis/oralis			-	-	-	-	-	-	-	-	-	-	S	-	-	-	S	-	-	-	-	-	-	-	-	-	-	-	-	-	-	S	-	-	-	-	-	-	-	-	-	S
4	Ulcer bed	1	staaur	Staphylococcus aureus	S		-	-	-	-	-	-	-	-	S	S	S	-	S	-	S	-	S	S	-	S	-	S	-	-	S	-	S	S	S	-	-	S	-	-	S	S	-	S	-	S
5	Ulcer bed	2	corarm	Corynebacterium aurimucosum		1	-	-	-	-	-	-	-	-	-	-	-	-	-	-	-	-	-	-	-	-	-	S	-	-	-	-	-	-	-	-	-	S	-	-	-	S	-	-	-	S
5	Ulcer bed	1	streqs	Streptococcus dysgalactiae group c of g).	S		-	-	-	-	-	-	-	-	-	-	S	-	-	-	S	-	-	-	-	-	-	-	-	-	-	-	-	-	-	S	-	-	-	-	-	-	-	-	-	S
6	Ulcer bed	2	staCNS	Coagulase Negative Stafylococcus			-	-	-	-	-	-	-	-	S	S	R	-	S	-	R	-	R	S	-	S	-	S	-	-	S	-	R	R	S	-	-	R	-	-	S	R	-	S	-	S
6	Ulcer bed	3	stacap	Staphylococcus capitis			-	-	-	-	-	-	-	-	S	R	R	-	S	-	R	-	S	R	-	R	-	S	-	-	S	-	S	S	R	-	-	S	-	-	S	S	-	R	-	S
6	Ulcer bed	1	staepi	Staphylococcus epidermidis			-	-	-	-	-	-	-	-	S	R	R	-	R	-	R	-	R	S	-	S	-	S	-	-	S	-	S	S	R	-	-	S	-	-	-	R	-	S	-	S
7	Bone	2	corstr	Corynebacterium striatum		1	-	-	-	-	-	-	-	-	-	-	-	-	-	-	-	-	-	-	-	-	-	S	-	-	-	-	-	-	-	-	-	R	-	-	-	R	-	-	-	S
7	Bone	1	encfcl	Enterococcus faecalis			S	S	-	-	-	-	-	-	-	-	-	-	-	-	-	-	-	-	S	-	S	S	-	-	-	S	-	S	-	-	R	-	S	-	S	R	S	-	-	S
7	Bone	2	encfcl	Enterococcus faecalis			S	S	-	-	-	-	-	-	-	-	-	-	-	-	-	-	-	-	S	-	S	S	-	-	-	S	-	S	-	-	R	-	S	-	S	R	S	-	-	S
8	Ulcer bed	3	brvcas	Brevibacterium casei			-	-	-	-	-	-	-	-	-	-	-	-	-	-	-	-	-	-	-	-	-	S	-	-	-	-	-	-	-	-	-	S	-	-	-	S	-	-	-	S
8	Ulcer bed	2	citkos	Citrobacter koseri	S		-	-	S	S	S	S	-	S	-	S	-	S	S	-	-	-	-	S	S	-	-	-	S	-	-	-	-	S	-	-	-	-	-	S	-	-	-	S	S	-
8	Ulcer bed	6	encfcl	Enterococcus faecalis			S	S	-	-	-	-	-	-	-	-	-	-	-	-	-	-	-	-	S	-	S	S	-	-	-	S	-	S	-	-	R	-	R	-	S	R	S	-	-	S
8	Ulcer bed	1	sermar	Serratia marcescens	S		-	-	R	R	R	R	-	R	-	S	-	R	S	-	-	-	-	S	-	-	-	-	S	-	-	-	-	R	-	-	-	-	-	R	-	-	-	S	S	-
8	Ulcer bed	7	staepi	Staphylococcus epidermidis			-	-	-	-	-	-	-	-	S	S	R	-	S	-	R	-	S	S	-	S	-	S	-	-	S	-	S	S	S	-	-	S	-	-	-	R	-	S	-	S
9	Ulcer bed	2	encfcl	Enterococcus faecalis		1	S	S	-	-	-	-	-	-	-	-	-	-	-	-	-	-	-	-	S	-	S	S	-	-	-	S	-	S	-	-	R	-	S	-	S	R	S	-	-	S
9	Ulcer bed	1	promir	Proteus mirabilis	S		S	-	S	S	S	S	-	S	-	S	-	R	S	-	-	-	-	S	-	-	-	-	S	-	-	-	-	R	-	-	-	-	-	S	-	-	-	S	S	-
9	Ulcer bed	4	staaur	Staphylococcus aureus	S		-	-	-	-	-	-	-	-	S	S	S	-	S	-	S	-	S	S	-	S	-	S	-	-	S	-	S	S	S	-	-	S	-	-	S	S	-	S	-	S
10	Ulcer bed	5	corstr	Corynebacterium striatum			-	-	-	-	-	-	-	-	-	-	-	-	-	-	-	-	-	-	-	-	-	S	-	-	-	-	-	-	-	-	-	S	-	-	-	S	-	-	-	S
10	Ulcer bed	3	pasdag	Pasteurella dagmatis			S	-	S	-	-	-	-	-	-	S	-	-	S	-	-	-	-	-	-	-	-	-	-	-	-	-	-	-	-	S	-	-	-	-	-	-	-	-	-	-
10	Ulcer bed	1	staaur	Staphylococcus aureus	S		-	-	-	-	-	-	-	-	S	S	S	-	R	-	S	-	S	S	-	S	-	S	-	-	S	-	S	S	S	-	-	S	-	-	S	S	-	S	-	S
10	Ulcer bed	2	straga	Streptococcus agalactiae group B)	S		-	-	-	-	-	-	-	-	-	-	S	-	-	-	S	-	-	-	-	-	-	-	-	-	-	-	-	-	-	S	-	-	-	-	-	-	-	-	-	S
10	Bone	2	staaur	Staphylococcus aureus	S	1	-	-	-	-	-	-	-	-	S	S	S	-	R	-	S	-	S	S	-	S	-	S	-	-	S	-	S	S	S	-	-	S	-	-	S	S	-	S	-	S
10	Bone	1	stalug	Staphylococcus lugdunensis	S		-	-	-	-	-	-	-	-	S	S	S	-	S	-	S	-	S	S	-	S	-	S	-	-	S	-	S	S	S	-	-	S	-	-	S	S	-	S	-	S
11	Bone	8	corsim	Corynebacterium simulans		0	-	-	-	-	-	-	-	-	-	S	-	-	-	-	-	-	-	-	-	-	-	S	-	-	-	-	-	-	-	R	-	S	-	-	-	R	-	-	-	S
11	Bone	3	GPS	Gram positive cone, further determination not possible			-	-	-	-	-	-	-	-	-	S	-	-	-	-	-	-	-	-	-	-	-	S	-	-	-	-	-	-	-	S	-	S	-	-	-	R	-	-	-	S
11	Bone	1	stalug	Staphylococcus lugdunensis	R		-	-	-	-	-	-	-	-	S	S	R	-	S	-	R	-	S	S	-	S	-	S	-	-	S	-	S	S	S	-	-	S	-	-	S	S	-	S	-	S
11	Bone	6	strpar	Streptococcus parasanguis (sanguinis group)			-	-	-	-	-	-	-	-	-	-	S	-	-	-	S	-	-	-	-	-	-	-	-	-	-	-	-	-	-	S	-	-	-	-	-	-	-	-	-	S
11	Ulcer bed	2	corjei	Corynebacterium jeikeium			-	-	-	-	-	-	-	-	-	-	-	-	-	-	-	-	-	-	-	-	-	S	-	-	-	-	-	-	-	-	-	S	-	-	-	S	-	-	-	S
11	Ulcer bed	5	klepne	Klebsiella pneumoniae	S		R	-	S	S	S	S	-	S	-	S	-	S	S	-	-	-	-	S	S	-	-	-	S	-	-	-	-	S	-	-	-	-	-	S	-	-	-	S	S	-
11	Ulcer bed	4	mrgmor	Morganella morganii	S		R	-	R	R	R	R	-	R	-	S	-	R	S	-	-	-	-	S	-	-	-	-	S	-	-	-	-	R	-	-	-	-	-	R	-	-	-	S	S	-
11	Ulcer bed	6	staaur	Staphylococcus aureus	S		-	-	-	-	-	-	-	-	S	S	S	-	S	-	S	-	S	S	-	S	-	S	-	-	S	-	S	S	S	-	-	S	-	-	S	S	-	S	-	S
11	Ulcer bed	3	streqs	Streptococcus dysgalactiae group c of g).			-	-	-	-	-	-	-	-	-	-	S	-	-	-	S	-	-	-	-	-	-	-	-	-	-	-	-	-	-	S	-	-	-	-	-	-	-	-	-	S
12	Ulcer bed	2	encfcl	Enterococcus faecalis		1	S	S	-	-	-	-	-	-	-	-	-	-	-	-	-	-	-	-	S	-	S	S	-	-	-	-	-	S	-	-	I	-	-	-	S	-	S	-	-	S
12	Ulcer bed	1	kleoxy	Klebsiella oxytoca	S		R	-	S	S	S	S	S	S	-	S	-	-	S	-	-	R	-	S	S	-	-	-	S	-	-	-	-	S	-	-	-	-	-	S	-	-	-	S	S	-
12	Ulcer bed	3	kocspp	Kocuria species			-	-	-	-	-	-	-	-	-	R	R	-	S	-	R	R	R	S	-	-	R	S	-	-	-	-	R	-	S	R	-	I	-	-	S	S	-	R	-	S
56	Ulcer bed	3	corstr	Corynebacterium striatum		1	-	-	-	-	-	-	-	-	-	-	-	-	-	-	-	-	-	-	-	-	-	S	-	-	-	-	-	-	-	-	-	S	-	-	-	R	-	-	-	S
56	Ulcer bed	2	pseaer	Pseudomonas aeruginosa	S		-	-	-	-	-	S	-	-	-	S	-	S	-	-	-	-	-	S	S	-	-	-	S	-	-	-	-	-	-	-	-	-	-	-	-	-	-	S	-	-
56	Ulcer bed	1	straga	Streptococcus agalactiae group B)	S		-	-	-	-	-	-	-	-	-	-	S	-	-	-	S	-	-	-	-	-	-	-	-	-	-	-	-	-	-	S	-	-	-	-	-	-	-	-	-	S
13	Ulcer bed	4	promir	Proteus mirabilis	S	1	S	-	S	S	S	S	S	S	-	S	-	R	S	-	-	R	-	S	-	-	-	-	S	-	-	-	-	R	-	-	-	-	-	S	-	-	-	S	S	-
13	Ulcer bed	3	staaur	Staphylococcus aureus	S		-	-	-	-	-	-	-	-	-	S	S	-	S	S	S	S	R	S	-	-	S	S	-	-	-	-	S	-	S	S	-	S	-	-	-	S	-	S	-	S
14	Ulcer bed	2	encfcl	Enterococcus faecalis		1	S	S	-	-	-	-	-	-	-	-	-	-	-	-	-	-	-	-	S	-	S	S	-	-	-	-	-	S	-	-	S	-	-	-	S	-	S	-	-	S
14	Ulcer bed	1	provul	Proteus vulgaris			R	-	S	S	S	S	S	-	-	S	-	R	S	-	-	S	-	S	-	-	-	-	S	-	-	-	-	R	-	-	-	-	-	S	-	-	-	S	S	-
14	Ulcer bed	4	pseaer	Pseudomonas aeruginosa	S		-	-	-	-	-	S	-	-	-	S	-	S	-	-	-	-	-	S	S	-	-	-	S	-	-	-	-	-	-	-	-	-	-	S	-	-	-	S	-	-
15	Bone	2	strmit/ora	Streptococcus mitis/oralis			S	-	-	-	-	-	-	-	-	-	S	-	-	-	I	-	-	-	-	-	-	-	-	-	-	-	-	-	-	S	-	-	-	-	-	-	-	-	-	S
15	Ulcer bed	3	haepar	Haemophilus parainfluenzae			S	-	S	-	-	-	S	-	-	S	-	-	S	S	-	-	-	-	-	-	-	-	-	-	-	-	-	-	-	R	-	-	-	-	-	S	-	-	-	-
15	Ulcer bed	5	pepmic	Peptostreptococcus micros			-	-	S	-	-	-	-	-	-	-	R	-	-	-	-	-	-	-	-	-	-	-	-	S	-	-	-	-	-	S	-	-	-	-	-	-	-	-	-	-
16	Ulcer bed	2	encfcl	Enterococcus faecalis		0	S	S	-	-	-	-	-	-	-	-	-	-	-	-	-	-	-	-	S	-	S	S	-	-	-	-	-	S	-	-	R	-	-	-	S	-	S	-	-	S
16	Ulcer bed	1	promir	Proteus mirabilis	R		S	-	S	S	S	S	S	S	-	R	-	R	R	-	-	S	-	S	-	-	-	-	S	-	-	-	-	R	-	-	-	-	-	S	-	-	-	S	R	-
16	Bone	1	promir	Proteus mirabilis	R		S	-	S	S	S	S	S	S	-	R	-	R	R	-	-	S	-	S	-	-	-	-	S	-	-	-	-	R	-	-	-	-	-	S	-	-	-	S	R	-
17	Ulcer bed	2	aecuri	Aerococcus urinae			S	-	-	-	-	-	-	-	-	R	-	-	-	-	-	-	-	-	-	-	-	-	-	-	-	-	-	-	-	-	-	-	-	-	-	-	-	-	-	-
17	Ulcer bed	3	bctfra	Bacteroides fragilis			-	-	S	-	-	-	-	-	-	-	S	-	-	-	-	-	-	-	-	-	-	-	-	S	-	-	-	-	-	R	-	-	-	-	-	-	-	-	-	-
17	Ulcer bed	1	haepar	Haemophilus parainfluenzae			S	-	S	-	-	-	S	-	-	S	-	-	I	S	-	-	-	-	-	-	-	-	-	-	-	-	-	-	-	R	-	-	-	-	-	S	-	-	-	-
18	Ulcer bed	1	staaur	Staphylococcus aureus	S	1	-	-	-	-	-	-	-	-	-	R	S	-	S	S	S	S	S	S	-	-	R	S	-	-	-	-	S	-	S	S	-	S	-	-	-	S	-	S	-	S
19	Bone	1	staaur	Staphylococcus aureus	R		-	-	-	-	-	-	-	-	-	S	R	-	S	S	R	S	S	S	-	-	S	S	-	-	-	-	S	-	S	S	-	S	-	-	-	S	-	S	-	S
19	Ulcer bed	1	stapet	Staphylococcus pettenkoferi		0	-	-	-	-	-	-	-	-	-	S	R	-	S	-	S	R	S	S	-	-	S	S	-	-	-	-	S	-	R	R	-	S	-	-	S	S	-	S	-	S
20	Ulcer bed	1	staaur	Staphylococcus aureus	R	0	-	-	-	-	-	-	-	-	-	S	R	-	S	S	R	S	S	S	-	-	S	S	-	-	-	-	S	-	S	S	-	S	-	-	-	S	-	S	-	S
7	Ulcer bed	2	pseaer	Pseudomonas aeruginosa	S		-	-	-	-	-	S	-	-	-	S	-	S	-	-	-	-	-	S	S	-	-	-	S	-	-	-	-	-	-	-	-	-	-	S	-	-	-	S	-	-
7	ulcer bed	1	staaur	Staphylococcus aureus	S		-	-	-	-	-	-	-	-	-	S	S	-	S	S	S	S	S	S	-	-	S	S	-	-	-	-	S	-	S	S	-	S	-	-	S	S	-	S	-	S
7	Ulcer bed	2	corstr	Corynebacterium striatum			-	-	-	-	-	-	-	-	-	R	R	-	-	-	-	-	-	R	-	-	-	-	-	-	-	-	-	-	-	R	-	-	-	-	-	R	-	-	-	S
22	Bone	1	staaur	Staphylococcus aureus	S		-	-	-	-	-	-	-	-	-	S	S	-	S	S	S	S	S	S	-	-	S	S	-	-	-	-	S	-	S	R	-	S	-	-	S	S	-	S	-	S
22	Bone	2	straga	Streptococcus agalactiae (group B)	S		-	-	-	S	-	-	S	-	S	-	S	-	S	-	S	-	-	-	-	-	S	S	-	-	-	S	-	-	-	S	-	-	-	-	S	R	S	-	-	S
22	Ulcer bed	3	aerspp	Aeromonas species		1	-	-	-	-	-	S	-	-	-	S	-	-	S	-	-	-	-	-	-	-	-	-	-	-	-	-	-	-	-	-	-	-	-	-	-	-	-	-	-	-
22	Ulcer bed	4	corstr	Corynebacterium striatum			-	-	-	-	-	-	-	-	-	S	S	-	-	-	-	-	-	S	-	-	-	-	-	-	-	-	-	-	-	R	-	-	-	-	-	S	-	-	-	S
22	Ulcer bed	1	staaur	Staphylococcus aureus	S		-	-	-	-	-	-	-	-	-	S	S	-	S	S	S	S	S	S	-	-	S	S	-	-	-	-	S	-	S	R	-	S	-	-	S	S	-	S	-	S
22	Ulcer bed	2	straga	Streptococcus agalactiae (group B)	S		-	-	-	S	-	-	S	-	S	-	S	-	S	-	S	-	-	-	-	-	S	S	-	-	-	S	-	-	-	S	-	-	-	-	S	R	S	-	-	S
23	Ulcer bed	2	atnsch	Actinotignum schaalii		1	S	-	-	-	-	-	S	-	-	-	-	-	-	-	-	-	-	-	-	-	S	-	-	-	-	-	-	-	-	-	-	-	-	-	-	-	-	-	-	-
23	Ulcer bed	1	straga	Streptococcus agalactiae (group B)	S		-	-	-	S	-	-	S	-	S	-	S	-	S	-	S	-	-	-	-	-	S	S	-	-	-	S	-	-	-	S	-	-	-	-	S	R	S	-	-	S
24	Ulcer bed	3	meng_anaer	Mixed anaerobe flora			-	-	S	-	-	-	-	-	-	-	S	-	-	-	-	-	-	-	-	-	-	-	-	S	-	-	-	-	-	S	-	-	-	-	-	-	-	-	-	-
24	Ulcer bed	2	citfrc	Citrobacter freundii complex	S	1	R	-	R	S	R	S	S	-	-	S	-	S	S	-	-	S	-	S	S	-	-	-	S	-	-	-	-	S	-	-	-	-	-	S	-	-	-	S	S	-
24	Ulcer bed	1	staaur	Staphylococcus aureus	S		-	-	-	-	-	-	-	-	-	S	S	-	S	S	R	S	S	S	-	-	S	S	-	-	-	-	S	-	S	S	-	S	-	-	R	S	-	S	-	S
25	Ulcer bed	2	provhp	Proteus vulgaris/hauseri/penneri	S		R	-	S	R	R	R	R	-	-	S	-	R	S	-	-	S	-	S	I	-	S	-	S	-	-	-	-	R	-	-	-	-	-	S	-	-	-	S	S	-
25	Ulcer bed	1	staaur	Staphylococcus aureus	S		-	-	-	-	-	-	-	-	-	S	S	-	S	S	S	S	S	S	-	-	S	S	-	-	-	-	S	-	S	R	-	S	-	-	S	S	-	S	-	S
26	Ulcer bed	3	corstr	Corynebacterium striatum		0	-	-	-	-	-	-	-	-	-	R	R	-	-	-	-	-	-	R	-	-	-	-	-	-	-	-	-	-	-	R	-	-	-	-	-	S	-	-	-	S
26	Ulcer bed	5	enbcpx	Enterobacter cloacae complex			R	-	R	S	R	S	S	-	-	S	-	S	S	-	-	R	-	S	S	-	-	-	S	-	-	-	-	S	-	-	-	-	-	S	-	-	-	S	S	-
26	Ulcer bed	4	staaur	Staphylococcus aureus	R		-	-	-	-	-	-	-	-	-	S	R	-	S	S	R	S	S	S	-	-	S	S	-	-	-	-	S	-	S	S	-	S	-	-	S	S	-	S	-	S
27	Ulcer bed	1	strHC	Haemolytische Streptococ group C	S	0	-	-	-	S	-	-	S	-	S	-	S	-	S	-	S	-	-	-	-	-	S	S	-	-	-	S	-	-	-	S	-	-	-	-	S	S	S	-	-	S
27	Ulcer bed	3	straga	Streptococcus agalactiae (group B)	R		-	-	-	S	-	-	S	-	S	-	R	-	S	-	R	-	-	-	-	-	S	S	-	-	-	S	-	-	-	S	-	-	-	-	S	R	S	-	-	S
28	Ulcer bed	2	encfcl	Enterococcus faecalis			S	S	-	-	-	-	-	-	-	-	-	-	-	-	-	-	-	-	S	-	S	S	-	-	-	-	-	S	-	-	I	-	-	-	S	-	S	-	-	S
28	Ulcer bed	1	prever	Prevotella veroralis			-	-	S	-	-	-	-	-	-	-	S	-	-	-	-	-	-	-	-	-	-	-	-	S	-	-	-	-	-	S	-	-	-	-	-	-	-	-	-	-
29	Bone	1	promir	Proteus mirabilis	S	1	S	-	S	S	R	S	S	S	-	S	-	R	S	-	-	R	-	S	I	-	-	-	S	-	-	-	-	R	-	-	-	-	-	S	-	-	-	S	S	-
29	Bone	3	staaur	Staphylococcus aureus	S		-	-	-	-	-	-	-	-	-	S	S	-	S	S	S	S	S	S	-	-	S	S	-	-	-	-	S	-	S	R	-	S	-	-	S	S	-	S	-	S
29	Bone	2	straga	Streptococcus agalactiae (group B)	S		-	-	-	S	-	-	S	-	S	-	S	-	S	-	S	-	-	-	-	-	S	S	-	-	-	S	-	-	-	S	-	-	-	-	S	R	S	-	-	S
30	Bone	5	haepar	Haemophilus parainfluenzae		1	S	-	S	-	-	-	S	-	-	S	-	-	S	S	-	-	-	-	-	-	-	-	-	-	-	-	-	-	-	R	-	-	-	-	-	S	-	-	-	-
30	Bone	2	strora	Streptococcus oralis (mitis group)			S	-	-	-	-	-	-	-	-	-	S	-	-	-	S	-	-	-	-	-	-	-	-	-	-	-	-	-	-	S	-	-	-	-	-	-	-	-	-	S
30	Bone	3	strora	Streptococcus oralis (mitis group)			S	-	-	-	-	-	-	-	-	-	S	-	-	-	S	-	-	-	-	-	-	-	-	-	-	-	-	-	-	S	-	-	-	-	-	-	-	-	-	S
30	Ulcer bed	3	encfcl	Enterococcus faecalis			S	S	-	-	-	-	-	-	-	-	-	-	-	-	-	-	-	-	S	-	S	S	-	-	-	-	-	S	-	-	R	-	-	-	S	-	S	-	-	S
30	Ulcer bed	2	sermar	Serratia marcescens	S		R	-	R	S	R	S	S	-	-	S	-	R	S	-	-	S	-	S	S	-	-	-	S	-	-	-	-	R	-	-	-	-	-	S	-	-	-	S	S	-
31	Ulcer bed	1	staaur	Staphylococcus aureus	S	1	-	-	-	-	-	-	-	-	-	S	S	-	S	S	S	S	S	S	-	-	S	S	-	-	-	-	S	-	S	S	-	S	-	-	R	S	-	S	-	S
32	Ulcer bed	3	actodo	Actinomyces odontolyticus		0	-	-	-	-	-	-	-	-	-	-	S	-	-	-	-	-	-	-	-	-	-	-	-	-	-	-	-	-	-	S	-	-	-	-	-	-	-	-	-	-
32	Ulcer bed	2	finmag	Finegoldia magna			-	-	S	-	-	-	-	-	-	-	S	-	-	-	-	-	-	-	-	-	-	-	-	S	-	-	-	-	-	S	-	-	-	-	-	-	-	-	-	-
32	Ulcer bed	1	sermar	Serratia marcescens	R		R	-	R	S	R	S	S	-	-	R	-	R	S	-	-	S	-	S	S	-	-	-	S	-	-	-	-	R	-	-	-	-	-	S	-	-	-	S	S	-
32	Ulcer bed	4	strmig	Streptococcus mitis group			S	-	-	-	-	-	-	-	-	-	S	-	-	-	S	-	-	-	-	-	-	-	-	-	-	-	-	-	-	S	-	-	-	-	-	-	-	-	-	S
33	Bone	1	staaur	Staphylococcus aureus	S	1	-	-	-	-	-	-	-	-	-	S	S	-	S	S	S	S	S	S	-	-	S	S	-	-	-	-	S	-	S	R	-	S	-	-	S	S	-	S	-	S
33	Ulcer bed	1	staaur	Staphylococcus aureus	S		-	-	-	-	-	-	-	-	-	S	S	-	S	S	S	S	S	S	-	-	S	S	-	-	-	-	S	-	S	R	-	S	-	-	S	S	-	S	-	S
34	Bone	1	stapet	Staphylococcus pettenkoferi		?	-	-	-	-	-	-	-	-	-	S	S	-	S	-	S	R	S	S	-	-	S	S	-	-	-	-	S	-	R	R	-	S	-	-	S	S	-	S	-	S
34	Ulcer bed	1	pseaer	Pseudomonas aeruginosa	S		-	-	-	-	-	S	-	-	-	S	-	S	-	-	-	-	-	-	S	-	-	-	S	-	-	-	-	-	-	-	-	-	-	S	-	-	-	S	-	-
35	Ulcer bed	1	staaur	Staphylococcus aureus	S	1	-	-	-	-	-	-	-	-	-	S	S	-	S	S	S	S	S	S	-	-	S	S	-	-	-	-	S	-	S	R	-	S	-	-	S	S	-	S	-	S
36	Ulcer bed	3	encfcl	Enterococcus faecalis			S	S	-	-	-	-	-	-	-	-	-	-	-	-	-	-	-	-	S	-	S	S	-	-	-	-	-	S	-	-	R	-	-	-	S	-	S	-	-	S
36	Ulcer bed	1	esccol	Escherichia coli	S		S	-	S	S	S	S	S	S	-	S	-	S	S	-	-	S	-	S	S	-	-	-	S	-	-	-	-	S	-	-	-	-	-	S	-	-	-	S	S	-
36	Ulcer bed	2	esccol	Escherichia coli	S		R	-	R	S	S	S	S	S	-	S	-	S	S	-	-	S	-	S	S	-	-	-	S	-	-	-	-	S	-	-	-	-	-	S	-	-	-	S	S	-
36	Bone	1	pepanr	Peptostreptococcus anaerobius		1	-	-	S	-	-	-	-	-	-	-	S	-	-	-	-	-	-	-	-	-	-	-	-	S	-	-	-	-	-	S	-	-	-	-	-	-	-	-	-	-
37	Ulcer bed	5	finmag	Finegoldia magna			-	-	S	-	-	-	-	-	-	-	R	-	-	-	-	-	-	-	-	-	-	-	-	S	-	-	-	-	-	S	-	-	-	-	-	-	-	-	-	-
37	Ulcer bed	1	strHG	Haemolytische Streptococ group G	S		-	-	-	S	-	-	S	-	S	-	S	-	S	-	S	-	-	-	-	-	S	S	-	-	-	S	-	-	-	S	-	-	-	-	S	R	S	-	-	S
37	Ulcer bed	2	mrgmor	Morganella morganii	S		R	-	R	R	R	R	R	-	-	S	-	R	S	-	-	R	-	S	-	-	-	-	S	-	-	-	-	R	-	-	-	-	-	R	-	-	-	S	S	-
37	Ulcer bed	4	pseaer	Pseudomonas aeruginosa	S		-	-	-	-	-	S	-	-	-	S	-	S	-	-	-	-	-	-	S	-	-	-	S	-	-	-	-	-	-	-	-	-	-	S	-	-	-	S	-	-
37	Ulcer bed	3	sermar	Serratia marcescens	S		R	-	R	S	R	S	S	-	-	S	-	R	S	-	-	S	-	S	S	-	-	-	S	-	-	-	-	R	-	-	-	-	-	S	-	-	-	R	R	-
37	Bone	1	strHG	Haemolytische Streptococ group G	S	1	-	-	-	S	-	-	S	-	S	-	S	-	S	-	S	-	-	-	-	-	S	S	-	-	-	S	-	-	-	S	-	-	-	-	S	R	S	-	-	S
38	Ulcer bed	3	choind	Chryseobacterium indologenes		1	-	-	-	-	-	R	-	-	-	R	-	R	S	-	-	-	-	-	R	-	-	-	R	-	-	-	-	-	-	-	-	-	-	R	-	-	-	R	-	-
38	Ulcer bed	1	enbcpx	Enterobacter cloacae complex			R	-	R	R	R	R	R	-	-	S	-	S	S	-	-	R	-	S	S	-	-	-	S	-	-	-	-	S	-	-	-	-	-	R	-	-	-	S	S	-
38	Ulcer bed	4	kocrhi	Kocuria rhizophila			-	-	-	-	-	-	-	-	-	-	-	-	-	-	S	-	-	-	-	-	-	-	-	-	-	-	-	-	S	-	-	-	-	-	-	-	-	-	-	-
38	Ulcer bed	2	staspp	Staphylococcus species	S		-	-	-	-	-	-	-	-	-	S	S	-	S	-	S	R	S	S	-	-	S	S	-	-	-	-	S	-	S	S	-	S	-	-	S	S	-	S	-	S
38	Bone	1	staaur	Staphylococcus aureus	S		-	-	-	-	-	-	-	-	-	S	S	-	S	S	S	S	S	S	-	-	S	S	-	-	-	-	S	-	S	S	-	S	-	-	S	S	-	S	-	S
39	Ulcer bed	4	mrgmor	Morganella morganii	S	0	R	-	R	S	S	S	S	-	-	S	-	R	R	-	-	R	-	S	S	-	S	-	S	-	-	-	-	R	-	-	-	-	-	S	-	-	-	S	R	-
39	Ulcer bed	1	MRSA	MRSA	R		-	-	-	-	-	-	-	-	-	S	S	-	S	S	S	S	R	S	-	-	S	S	-	-	-	-	S	-	R	R	-	S	-	-	S	R	-	S	-	S
39	Ulcer bed	6	strspp	Streptococcus species			S	-	-	-	-	-	-	-	-	-	S	-	-	-	R	-	-	-	-	-	-	-	-	-	-	-	-	-	-	S	-	-	-	-	-	-	-	-	-	S
39	Bone	5	pretim	Prevotella timonensis			-	-	S	-	-	-	-	-	-	-	S	-	-	-	-	-	-	-	-	-	-	-	-	S	-	-	-	-	-	R	-	-	-	-	-	-	-	-	-	-
40	Bone	2	staaur	Staphylococcus aureus	S	1	-	-	-	-	-	-	-	-	-	S	S	-	S	S	S	S	S	S	-	-	S	S	-	-	-	-	S	-	S	S	-	S	-	-	-	S	-	S	-	S
41	Ulcer bed	1	corstr	Corynebacterium striatum			-	-	-	-	-	-	-	-	-	R	R	-	-	-	-	-	-	-	-	-	-	S	-	-	-	-	-	-	-	R	-	-	-	-	-	R	-	-	-	S
42	Bone	1	staepi	Staphylococcus epidermidis			-	-	-	-	-	-	-	-	-	R	S	-	R	-	S	S	R	S	-	-	R	S	-	-	-	-	R	-	R	R	-	S	-	-	-	R	-	S	-	S
42	Ulcer bed	1	staepi	Staphylococcus epidermidis			-	-	-	-	-	-	-	-	-	R	S	-	R	-	S	S	R	S	-	-	R	S	-	-	-	-	R	-	R	R	-	S	-	-	-	R	-	S	-	S
42	Ulcer bed	2	stapet	Staphylococcus pettenkoferi			-	-	-	-	-	-	-	-	-	R	R	-	R	-	S	R	S	S	-	-	R	S	-	-	-	-	R	-	R	R	-	S	-	-	S	R	-	R	-	S
43	Ulcer bed	1	staepi	Staphylococcus epidermidis			-	-	-	-	-	-	-	-	-	R	S	-	R	-	S	S	S	S	-	-	R	S	-	-	-	-	S	-	S	R	-	S	-	-	-	R	-	S	-	S
43	Bone	1	stapet	Staphylococcus pettenkoferi			-	-	-	-	-	-	-	-	-	S	S	-	R	-	S	R	R	S	-	-	S	S	-	-	-	-	S	-	R	R	-	S	-	-	S	R	-	S	-	S
44	Ulcer bed	2	stalug	Staphylococcus lugdunensis			-	-	-	-	-	-	-	-	-	S	S	-	S	S	S	S	S	S	-	-	S	S	-	-	-	-	S	-	S	R	-	S	-	-	S	S	-	S	-	S
44	Ulcer bed	1	stapet	Staphylococcus pettenkoferi			-	-	-	-	-	-	-	-	-	S	S	-	S	-	S	R	S	S	-	-	S	S	-	-	-	-	S	-	R	R	-	S	-	-	S	R	-	S	-	S
45	Bone	1	staaur	Staphylococcus aureus	S		-	-	-	-	-	-	-	-	-	S	S	-	S	S	S	S	S	S	-	-	S	S	-	-	-	-	S	-	S	R	-	S	-	-	-	S	-	S	-	S
45	Bone	2	stalug	Staphylococcus lugdunensis	S		-	-	-	-	-	-	-	-	-	S	S	-	S	S	S	S	S	S	-	-	S	S	-	-	-	-	S	-	S	S	-	S	-	-	S	S	-	S	-	S
45	ulcer bed	1	staaur	Staphylococcus aureus	S	1	-	-	-	-	-	-	-	-	-	S	S	-	S	S	S	S	S	S	-	-	S	S	-	-	-	-	S	-	S	R	-	S	-	-	-	S	-	S	-	S
46	Ulcer bed	6	actodo	Actinomyces odontolyticus		1	-	-	-	-	-	-	-	-	-	-	R	-	-	-	-	-	-	-	-	-	-	-	-	-	-	-	-	-	-	S	-	-	-	-	-	-	-	-	-	-
46	Ulcer bed	5	prvstu	Providencia stuartii	S		R	-	R	S	S	S	S	-	-	S	-	R	S	-	-	R	-	R	S	-	-	-	S	-	-	-	-	R	-	-	-	-	-	S	-	-	-	R	S	-
46	Ulcer bed	2	pseaer	Pseudomonas aeruginosa	S		-	-	-	-	-	I	-	-	-	I	-	S	-	-	-	-	-	-	R	-	-	-	I	-	-	-	-	-	-	-	-	-	-	I	-	-	-	S	-	-
46	Ulcer bed	1	staaur	Staphylococcus aureus	S		-	-	-	-	-	-	-	-	-	I	S	-	S	S	S	S	S	S	-	-	I	S	-	-	-	-	S	-	S	R	-	S	-	-	-	S	-	S	-	S
46	Ulcer bed	4	strmig	Streptococcus mitis groep			S	-	-	-	-	-	-	-	-	-	R	-	-	-	R	-	-	-	-	-	-	-	-	-	-	-	-	-	-	S	-	-	-	-	-	-	-	-	-	S
47	Bone	1	stacap	Staphylococcus capitis		0	-	-	-	-	-	-	-	-	-	I	S	-	S	-	S	R	S	S	-	-	I	S	-	-	-	-	S	-	S	S	-	S	-	-	S	S	-	S	-	S
47	Ulcer bed	1	staaur	Staphylococcus aureus	R		-	-	-	-	-	-	-	-	-	I	R	-	S	S	R	S	S	S	-	-	I	S	-	-	-	-	S	-	S	R	-	S	-	-	-	S	-	S	-	S
48	Bone	1	stacpr	Staphylococcus caprae			-	-	-	-	-	-	-	-	-	I	R	-	S	-	S	R	S	S	-	-	I	S	-	-	-	-	S	-	S	R	-	S	-	-	S	S	-	S	-	S
48	Bone	2	stasim	Staphylococcus simulans			-	-	-	-	-	-	-	-	-	I	R	-	S	-	R	S	S	S	-	-	I	S	-	-	-	-	S	-	S	R	-	S	-	-	S	S	-	S	-	S
48	ulcer bed	1	stacpr	Staphylococcus caprae			-	-	-	-	-	-	-	-	-	I	R	-	S	-	S	R	S	S	-	-	I	S	-	-	-	-	S	-	S	S	-	S	-	-	-	S	-	S	-	S
49	Ulcer bed	2	staaur	Staphylococcus aureus	S	1	-	-	-	-	-	-	-	-	-	I	S	-	S	S	S	S	S	S	-	-	I	S	-	-	-	-	S	-	S	R	-	S	-	-	-	S	-	S	-	S
49	Ulcer bed	1	stacpr	Staphylococcus caprae			-	-	-	-	-	-	-	-	-	I	R	-	S	-	S	R	S	S	-	-	I	S	-	-	-	-	S	-	S	R	-	S	-	-	S	S	-	S	-	S
50	Ulcer bed	4	derhom	Dermabacter hominis		0	-	-	-	-	-	-	-	-	-	R	R	-	-	-	-	-	-	-	-	-	-	S	-	-	-	-	-	-	-	R	-	-	-	-	-	S	-	-	-	S
50	Ulcer bed	3	encfcl	Enterococcus faecalis			S	S	-	-	-	-	-	-	-	-	-	-	-	-	-	-	-	-	I	-	S	S	-	-	-	-	-	S	-	-	R	-	-	-	S	-	S	-	-	S
50	Ulcer bed	1	esccol	Escherichia coli	R		R	-	R	S	S	S	S	S	-	R	-	S	R	-	-	S	-	S	S	-	-	-	S	-	-	-	-	S	-	-	-	-	-	S	-	-	-	S	R	-
50	Ulcer bed	5	pavmic	Parvimonas micra			-	-	S	-	-	-	-	-	-	-	S	-	-	-	-	-	-	-	-	-	-	-	-	S	-	-	-	-	-	S	-	-	-	-	-	-	-	-	-	-
50	Ulcer bed	2	stahae	Staphylococcus haemolyticus	S		-	-	-	-	-	-	-	-	-	I	S	-	S	-	S	R	S	S	-	-	I	S	-	-	-	-	S	-	S	S	-	S	-	-	R	S	-	S	-	S
51	Ulcer bed	1	staaur	Staphylococcus aureus	S	1	-	-	-	-	-	-	-	-	-	I	S	-	S	S	S	S	S	S	-	-	I	S	-	-	-	-	S	-	S	S	-	S	-	-	-	S	-	S	-	S
52	Ulcer bed	1	citkos	Citrobacter koseri	S	1	R	-	S	S	S	S	S	-	-	S	-	S	S	-	-	S	-	S	S	-	-	-	S	-	-	-	-	S	-	-	-	-	-	S	-	-	-	S	S	-
52	Ulcer bed	4	encfcl	Enterococcus faecalis			S	S	-	-	-	-	-	-	-	-	-	-	-	-	-	-	-	-	I	-	S	S	-	-	-	-	-	S	-	-	I	-	-	-	S	-	S	-	-	S
52	Ulcer bed	3	stacpr	Staphylococcus caprae			-	-	-	-	-	-	-	-	-	I	S	-	S	-	S	S	S	S	-	-	I	S	-	-	-	-	S	-	S	R	-	S	-	-	S	S	-	S	-	S
52	Bone	2	citkos	Citrobacter koseri	S		R	-	S	S	S	S	S	-	-	S	-	S	S	-	-	S	-	S	S	-	-	-	S	-	-	-	-	S	-	-	-	-	-	S	-	-	-	S	S	-
52	Bone	1	stragg	Streptococcus anginosus group			S	-	-	-	-	-	-	-	-	-	S	-	-	-	S	-	-	-	-	-	-	-	-	-	-	-	-	-	-	S	-	-	-	-	-	-	-	-	-	S
53	ulcer bed	2	staaur	Staphylococcus aureus	R	0	-	-	-	-	-	-	-	-	-	S	R	-	S	S	R	S	S	S	-	-	S	S	-	-	-	-	S	-	S	S	-	S	-	-	-	S	-	S	-	S
53	ulcer bed	1	straga	Streptococcus agalactiae (group B)	S		-	-	-	S	-	-	S	-	S	-	S	-	S	-	S	-	-	-	-	-	S	S	-	-	-	S	-	-	-	S	-	-	-	-	S	S	S	-	-	S
54	Ulcer bed	1	staepi	Staphylococcus epidermidis			-	-	-	-	-	-	-	-	-	I	S	-	S	-	S	S	S	S	-	-	I	S	-	-	-	-	S	-	S	R	-	S	-	-	-	S	-	S	-	S
54	Ulcer bed	2	straga	Streptococcus agalactiae (group B)	S		-	-	-	S	-	-	S	-	S	-	S	-	S	-	S	-	-	-	-	-	I	S	-	-	-	S	-	-	-	S	-	-	-	-	S	S	S	-	-	S
54	Bone	1	staepi	Staphylococcus epidermidis		1	-	-	-	-	-	-	-	-	-	I	S	-	S	-	S	S	S	S	-	-	I	S	-	-	-	-	S	-	S	S	-	S	-	-	-	R	-	S	-	S
55	Ulcer bed	1	staaur	Staphylococcus aureus	S	1	-	-	-	-	-	-	-	-	-	I	S	-	S
55	Ulcer bed	2	stragd	Streptococcus dysgalactiae (group c of g)	S		-	-	-	-	-	-	-	-	-	-	S	-	-
21	Ulcer bed	1	staaur	Staphylococcus aureus	S	1	-	-	-	-	-	-	-	-	-	I	S	-	S
Participant identification number		Anonimised participant identification number
Specimen type		Type of specimen cultured
Isolate number		Participants can have multiple isolates identified in 1 specimen. Every different type of isolate has a number for identification.
Bacterial code		Short code for bacterial identification
Bacterial species		Full name of identified bacterial species
Key bacteria susceptible or resistant		In this column we scored whether predetermined virulant bacterial species were susceptible for the prespecified common antibiotics for DFO.
Overall score per subject		In this column we classified the overall culture results of one participant as susceptible or resistant,
		whereas susceptible meant all identified bacterial species were susceptible, and a cultures was classified as resistant if at least one identified species was not susceptible for one of the prespecified common antibiotics for DFO.
Antibiotic susceptiility testing per antibiotic agent		Susceptibility testing based on EUCAST MIC clinical breakpoints for susceptibility*.
* ref: The European Committee on Antimicrobial Susceptibility Testing. Breakpoint tables for interpretation of MICs and zone diameters, version 12.0 2022 [Available from: https://www.eucast.org/clinical_breakpoints.]
